# Supplementary material for: Holophytochrome-Interacting Proteins in Physcomitrella: Putative Actors in Phytochrome Cytoplasmic Signaling
Source: Front Plant Sci. 2016 May 12;7:613. doi: 10.3389/fpls.2016.00613 (PMC4867686; doi:10.3389/fpls.2016.00613)
Supplement: Supplementary file 2 [file Data_Sheet_2.ZIP]

Archive with 17 entries (16 files):
- SI/
- SI/SI (HIP10).pdf
- SI/SI (HIP2).pdf
- SI/SI Figures S1 - S6 and Tables S1 & S2.pdf
- SI/SI HIP1.pdf
- SI/SI HIP11.pdf
- SI/SI HIP12.pdf
- SI/SI HIP13.pdf
- SI/SI HIP14.pdf
- SI/SI HIP3.pdf
- SI/SI HIP4.pdf
- SI/SI HIP5.pdf
- SI/SI HIP6.pdf
- SI/SI HIP7.pdf
- SI/SI HIP8.pdf
- SI/SI HIP9.pdf
- SI/SI phy4.pdf
